# Supplementary material for: Four new synonyms and a new combination in Parnassia (Celastraceae)
Source: PhytoKeys. 2017 Mar 15;(77):81–8. doi: 10.3897/phytokeys.77.11513 (PMC5558804; doi:10.3897/phytokeys.77.11513)
Supplement: XML Treatment for Parnassia yunnanensis [file phytokeys.77.11513-treatment1.xml]

<!DOCTYPE tp:taxon-treatment
  PUBLIC "-//TaxonX//DTD Taxonomic Treatment Publishing DTD v0 20100105//EN" "tax-treatment-NSO.dtd">
<tp:taxon-treatment xmlns:tp="http://www.plazi.org/taxpub"><tp:treatment-meta><kwd-group><label>Taxon classification</label><kwd><named-content xmlns:xlink="http://www.w3.org/1999/xlink" content-type="kingdom">Plantae</named-content></kwd><kwd><named-content xmlns:xlink="http://www.w3.org/1999/xlink" content-type="order">Celastrales</named-content></kwd><kwd><named-content xmlns:xlink="http://www.w3.org/1999/xlink" content-type="family">Celastraceae</named-content></kwd></kwd-group><mixed-citation publication-type="journal"><person-group><name><surname>Shu</surname><given-names>Yumin</given-names></name><name><surname>Zhang</surname><given-names>Zhixiang</given-names></name></person-group><article-title>Four new synonyms and a new combination in <italic><tp:taxon-name><tp:taxon-name-part taxon-name-part-type="genus">Parnassia</tp:taxon-name-part></tp:taxon-name></italic> (<tp:taxon-name><tp:taxon-name-part taxon-name-part-type="family">Celastraceae</tp:taxon-name-part></tp:taxon-name>)</article-title><source>PhytoKeys</source><day>15</day><month>3</month><year>2017</year><volume>2017</volume><issue>77</issue><fpage>81</fpage><lpage>88</lpage><pub-id pub-id-type="doi">10.3897/phytokeys.77.11513</pub-id></mixed-citation></tp:treatment-meta><tp:nomenclature><tp:taxon-name>
              <tp:taxon-name-part taxon-name-part-type="genus">Parnassia</tp:taxon-name-part>
              <tp:taxon-name-part taxon-name-part-type="species">yunnanensis</tp:taxon-name-part>
            </tp:taxon-name><tp:taxon-authority>Franch., J. Bot. (Morot) 10(16): 266. 1896.</tp:taxon-authority><tp:nomenclature-citation-list><tp:nomenclature-citation><tp:taxon-name>
                  <tp:taxon-name-part taxon-name-part-type="genus">Parnassia</tp:taxon-name-part> <tp:taxon-name-part taxon-name-part-type="species">longipetaloides</tp:taxon-name-part></tp:taxon-name><comment>J.T. Pan, Acta Phytotax. Sin. 23(3): 222. 1985. Type: China. Yunnan: Eryuan, Mt. Maer, elev. 3600 m, 25 Jul 1963, Jinshajinag Exped. 6105 (holotype: KUN [KUN0437666!]; isotype: KUN!).</comment></tp:nomenclature-citation><tp:nomenclature-citation><tp:taxon-name>
                  <tp:taxon-name-part taxon-name-part-type="genus">Parnassia</tp:taxon-name-part> <tp:taxon-name-part taxon-name-part-type="species">lanceolata</tp:taxon-name-part></tp:taxon-name><comment>T.C. Ku, Bull. Bot. Res. 7(1): 34. 1987. Type: China. Sichuan: Muli, elev. 3900 m, 28 Jul 1937, T.T. Yu 7429A (holotype: PE [PE01842934!]; isotypes: PE!, KUN!, E [image!]).</comment></tp:nomenclature-citation><tp:nomenclature-citation><tp:taxon-name>
                  <tp:taxon-name-part taxon-name-part-type="genus">Parnassia</tp:taxon-name-part> <tp:taxon-name-part taxon-name-part-type="species">lanceolata</tp:taxon-name-part> <tp:taxon-name-part taxon-name-part-type="authority">T.C. Ku</tp:taxon-name-part> <tp:taxon-name-part taxon-name-part-type="infraspecific-rank">var.</tp:taxon-name-part> <tp:taxon-name-part taxon-name-part-type="variety">oblongipetala</tp:taxon-name-part></tp:taxon-name><comment>T.C. Ku, Acta Phytotax. Sin. 29(1): 82. 1991. Type: China. Yunnan: Eryuan, Mt. Maer, elev. 3600 m, 25 Jul 1963, Jinshajinag Exped. 6105, <bold>syn. nov.</bold> (holotype: PE [PE01842922!]).</comment></tp:nomenclature-citation></tp:nomenclature-citation-list></tp:nomenclature><tp:treatment-sec sec-type="material" id="SECID0E2VAE"><title>Type.</title><p>China.Yunnan: Heqing (Hokin), Kowa-la-po, in the shrub, 26 Aug 1884, Delavay 710 (Lectotype, designated here: P [P00709378!]; isolectotypes: P [P00709379!, P00709380! (exclude the individual with obovate petals)], K [K000739471!]).</p></tp:treatment-sec><tp:treatment-sec sec-type="material" id="SECID0EAWAE"><title>Specimens examined.</title><p>
              <bold>CHINA. Gansu</bold>: Lintan, 26 Jul 2013, C. Shang I”-218 (BJFC); <bold>Sichuan</bold>: Jiulong, elev. 3800 m, 15 Jul 1979, T.C. Wei 20512 (CDBI); Jiulong, elev. 3800 m, 25 Aug 1980, Z.A. Liu 22993 (CDBI); Kangding, elev. 4010 m, 5 <!--PageBreak-->Aug 2015, Y.M. Shu et al. sw447 (BJFC); Kangding, elev. 3600 m, 6 Jul 1974, N.Z. Zhang 4801 (PE, CDBI); Kangding, elev. 3080 m, 25 Jul 1934, C.S. Liu 883 (PE, SZ); <bold>Yunnan</bold>: Dali, elev. 3800 m, 31 Jul 2014, Y.M. Shu et al. sz072 (BJFC); Dongchuan, 18 Jul 2009, Huang 1529 (KUN); Lijiang, elev. 4000 m, 17 Aug 2003, D. Wu et al. 3005 (KUN); Lijiang, elev. 4000 m, 26 Aug 2002, D. Wu et al. 2005 (KUN).</p></tp:treatment-sec></tp:taxon-treatment>
