# Supplementary material for: Four new synonyms and a new combination in Parnassia (Celastraceae)
Source: PhytoKeys. 2017 Mar 15;(77):81–8. doi: 10.3897/phytokeys.77.11513 (PMC5558804; doi:10.3897/phytokeys.77.11513)
Supplement: XML Treatment for Parnassia cacuminum [file phytokeys.77.11513-treatment2.xml]

<!DOCTYPE tp:taxon-treatment
  PUBLIC "-//TaxonX//DTD Taxonomic Treatment Publishing DTD v0 20100105//EN" "tax-treatment-NSO.dtd">
<tp:taxon-treatment xmlns:tp="http://www.plazi.org/taxpub"><tp:treatment-meta><kwd-group><label>Taxon classification</label><kwd><named-content xmlns:xlink="http://www.w3.org/1999/xlink" content-type="kingdom">Plantae</named-content></kwd><kwd><named-content xmlns:xlink="http://www.w3.org/1999/xlink" content-type="order">Celastrales</named-content></kwd><kwd><named-content xmlns:xlink="http://www.w3.org/1999/xlink" content-type="family">Celastraceae</named-content></kwd></kwd-group><mixed-citation publication-type="journal"><person-group><name><surname>Shu</surname><given-names>Yumin</given-names></name><name><surname>Zhang</surname><given-names>Zhixiang</given-names></name></person-group><article-title>Four new synonyms and a new combination in <italic><tp:taxon-name><tp:taxon-name-part taxon-name-part-type="genus">Parnassia</tp:taxon-name-part></tp:taxon-name></italic> (<tp:taxon-name><tp:taxon-name-part taxon-name-part-type="family">Celastraceae</tp:taxon-name-part></tp:taxon-name>)</article-title><source>PhytoKeys</source><day>15</day><month>3</month><year>2017</year><volume>2017</volume><issue>77</issue><fpage>81</fpage><lpage>88</lpage><pub-id pub-id-type="doi">10.3897/phytokeys.77.11513</pub-id></mixed-citation></tp:treatment-meta><tp:nomenclature><tp:taxon-name>
              <tp:taxon-name-part taxon-name-part-type="genus">Parnassia</tp:taxon-name-part>
              <tp:taxon-name-part taxon-name-part-type="species">cacuminum</tp:taxon-name-part>
            </tp:taxon-name><tp:taxon-authority>Hand.-Mazz., Symb. Sin. 7(2): 433. 1931.</tp:taxon-authority><tp:nomenclature-citation-list><tp:nomenclature-citation><tp:taxon-name>
                  <tp:taxon-name-part taxon-name-part-type="genus">Parnassia</tp:taxon-name-part> <tp:taxon-name-part taxon-name-part-type="species">venusta</tp:taxon-name-part></tp:taxon-name><comment>Z.P. Jien, Acta Phytotax. Sin. 8(3): 257. 1963. Type: China. Yunnan: Gonshan Hsien, Sawalunba, elev. 4000 m, 3 Sep 1938, T.T. Yu 22666, <bold>syn. nov.</bold> (holotype: PE [PE01842930!]; isotypes: PE!, KUN!).</comment></tp:nomenclature-citation><tp:nomenclature-citation><tp:taxon-name>
                  <tp:taxon-name-part taxon-name-part-type="genus">Parnassia</tp:taxon-name-part> <tp:taxon-name-part taxon-name-part-type="species">degeensis</tp:taxon-name-part></tp:taxon-name><comment>T.C. Ku, Bull. Bot. Res. 7(1): 30. 1987. Type: China. Sichuan: Dege, Haizikou, 24 Jul 1951, Y.W. Tsui 4997, <bold>syn. nov.</bold> (holotype: PE [PE01896065!]).</comment></tp:nomenclature-citation><tp:nomenclature-citation><tp:taxon-name>
                  <tp:taxon-name-part taxon-name-part-type="genus">Parnassia</tp:taxon-name-part> <tp:taxon-name-part taxon-name-part-type="species">kangdingensis</tp:taxon-name-part></tp:taxon-name><comment>T.C. Ku, Bull. Bot. Res. 7(1): 35. 1987. Type: China. Sichuan: Kangding, 28 Jul 1951, W.P. Fang et al. 10632, <bold>syn. nov.</bold> (holotype: PE [PE01842917!]; isotype: SZ!).</comment></tp:nomenclature-citation></tp:nomenclature-citation-list></tp:nomenclature><tp:treatment-sec sec-type="material" id="SECID0EFZAE"><title>Type.</title><p>China. Sichuan: Muli, elev. 4450–4500 m, 30 Jul 1915, Handel-Mazzetti 7338 (holotype: WU [WU0046641 image!])</p></tp:treatment-sec><tp:treatment-sec sec-type="material" id="SECID0EKZAE"><title>Specimens examined.</title><p>
              <bold>CHINA. Qinghai</bold>: Yushu, elev. 4250 m, 23 July 1964, Yushu Exped. 587 (HNWP, PE); <bold>Sichuan</bold>: Baoxing, elev. 4000 m, 1 Aug 2015, Y.M. Shu et al. sw365 et sw370 (BJFC); Baoxing, elev. 4048 m, 2 Jul 2010, C.S. Chang et al. SI0933 (PE); Daofu, elev. 3100 m, 17 Jul 1979, s.n. 1203 (SM); Dege, elev. 4000 m, 2 Jul 1979, s.n. 311 (SM); Dege, elev. 4100 m, 23 Jun 1974, Sichuan Zhibei Exped. 7121(CDBI); Dege, elev. 4300 m, 19 Jun 1974, Qingzang Exped. 63 (PE); Dege, elev. 4100 m, 23 Jun 1974, s.n. 7121 (PE); Jiulong, elev. 4110 m, 19 Jul 2012, L. He et al. PH20120719-03 (BJFC); Jiulong, 30 Jun 1974, Z.G. Liu 4730 (PE, CDBI); Jiulong, elev. 4100 m, 16 Jun 1984, W.L. Chen et al. 6345 (PE); Kangding, elev. 3730 m, 15 Jul 2012, L. He et al. PH20120715-06 (BJFC); Kangding, elev. 3700 m, 20 Jun 1984, W.L. Chen et al. 6541 (PE); Kangding, C.S. Liu 940 (PE); Kangding, 1 Aug 1963, West Sichuan Exped. 1414 (PE); Luhuo, elev. 3900 m, 5 Jul 1974, Q.H. Li et al. 6446 (PE, CDBI); Muli, 18 Aug 1937, T.T. Yu 7795 (KUN); Muli, Jun 1928, J.F. Rock 16564 (IBSC); Muli, elev. 4333 m, May 1932, J.F. Rock 23749 (PE); Muli, elev. 3700 m, 21 Jun 1937, T.T. Yu 6528 (PE, KUN); Muli, elev. 3400 m, 18 Aug 1937, T.T. Yu 7795 (PE); Rangtang, elev. 4300 m, 16 Jul 1979, s.n. 783 (SM); <bold>Xizang</bold>: Bomi, elev. 4300 m, 5 Sep 1982, B.S. Li et al. 00673 (PE); Chayu, elev. 3800 m, 8 Sep 1982, Qingzang Exped. 10118 (PE); Chayu, elev. 4100 m, 9 Sep 1982, Qingzang Exped. 10231 (PE, KUN); Chayu, elev. 3800 m, 19 Jul 2010, X.H. Jin et al. STET0551 (PE); Chayu, elev. 4100 m, 16 Jul 2010, X.H. Jin et al. STET0806 (PE); Chayu, elev. 3700 m, Aug 1935, T.W. Wang 65980 (PE); Cuona, elev. 4500 m, 19 Jul 1975, Z.Y. Wu et al. 75-1119 (KUN); Gongjue, elev. 4220 m, <!--PageBreak-->15 Aug 2010, Kangzang Exped. 10-1966 (PE); Milin, elev. 4300 m, 28 Jul 1983, B.S. Li et al. 5960 (PE); Lasa, elev. 4952 m, 8 Jul 2012, L.M. Gao GLM-123788 (KUN); Linzhi, 23 Jul 2014, L. He PH20140723-10 (BJFC); <bold>Yunnan</bold>: Bijiang, elev. 4300 m, 12 Sep1964, S.K. Wu 8790 et 8810 (KUN); Deqin, elev. 4300 m, 19 Jul 2014, Y.M. Shu et al. sz 286 (BJFC); Deqin, elev. 4300 m, 31 Jul 2003, H. Wang et al. 3066 (KUN); Deqin, elev. 4300 m, 15 Jul 2004, J. Cai et al. 4209 (KUN); Deqin, elev. 4100 m, 10 Jul 1983, Hengduan Mt. Exped. 4576 (PE); Deqin, elev. 3200 m, Aug 1935, C.W. Wang 64943 et 64974 (PE); Deqin, elev. 3500 m, 6 Jul 1937, T.T. Yu 8758 (PE, KUN); Deqin, elev. 4000 m, 9 Sep 1938, T.T. Yu 22245 (PE, KUN); Deqin, elev. 3600 m, 4 Aug 1940, K.M. Feng 5921 (KUN); Deqin, 15 Aug 1976, J.S Yang 8573 (KUN); Deqin, elev. 3800 m, 1 Aug 1940, K.M. Feng 6209 (KUN); Eryuan, elev. 3700 m, 20 Jul 1963, Jinshajiang Exped. 63-6118 (KUN); Lijiang, elev. 4100 m, 14 Aug 2005, D. Wu et al. 5012 (KUN); Qiaojia, elev. 3800 m, 17 Jul 1973, B.X. Sun et al. 1032 (KUN); Weixi, elev. 3500 m, Jul 1935, C.W. Wang 64660 (PE); Weixi, elev. 3600 m, Aug 1935, C.W. Wang 68611 (PE); Xiangelila, elev. 4658 m, 3 Sep 2010, Kangzang Exped. 10-3237 (PE); Xiangelila, elev. 3600 m, 18 Jul 1937, T.T. Yu 12254 (PE, KUN); Xiangelila, 25 Jul 1939, K.M. Feng 1802 (PE); Xiangelila, elev. 4000 m, 6 Jul 2006, W.B. Yu et al. 5052 et 5053 (KUN); Xiangelila, elev. 3700 m, 12 Jul 1937, T.T. Yu 12085 (PE, KUN); Xiangelila, elev. 4000 m, 25 Jul 2003, D. Wu et al. 3028 (KUN); Yangbi, elev. 2600 m, 30 Jul 2003, D. Wu et al. 326 (KUN).</p></tp:treatment-sec></tp:taxon-treatment>
