# Supplementary material for: Four new synonyms and a new combination in Parnassia (Celastraceae)
Source: PhytoKeys. 2017 Mar 15;(77):81–8. doi: 10.3897/phytokeys.77.11513 (PMC5558804; doi:10.3897/phytokeys.77.11513)
Supplement: XML Treatment for Parnassia cacuminum Hand.-Mazz. var. longistipitata [file phytokeys.77.11513-treatment3.xml]

<!DOCTYPE tp:taxon-treatment
  PUBLIC "-//TaxonX//DTD Taxonomic Treatment Publishing DTD v0 20100105//EN" "tax-treatment-NSO.dtd">
<tp:taxon-treatment xmlns:tp="http://www.plazi.org/taxpub"><tp:treatment-meta><kwd-group><label>Taxon classification</label><kwd><named-content xmlns:xlink="http://www.w3.org/1999/xlink" content-type="kingdom">Plantae</named-content></kwd><kwd><named-content xmlns:xlink="http://www.w3.org/1999/xlink" content-type="order">Celastrales</named-content></kwd><kwd><named-content xmlns:xlink="http://www.w3.org/1999/xlink" content-type="family">Celastraceae</named-content></kwd></kwd-group><mixed-citation publication-type="journal"><person-group><name><surname>Shu</surname><given-names>Yumin</given-names></name><name><surname>Zhang</surname><given-names>Zhixiang</given-names></name></person-group><article-title>Four new synonyms and a new combination in <italic><tp:taxon-name><tp:taxon-name-part taxon-name-part-type="genus">Parnassia</tp:taxon-name-part></tp:taxon-name></italic> (<tp:taxon-name><tp:taxon-name-part taxon-name-part-type="family">Celastraceae</tp:taxon-name-part></tp:taxon-name>)</article-title><source>PhytoKeys</source><day>15</day><month>3</month><year>2017</year><volume>2017</volume><issue>77</issue><fpage>81</fpage><lpage>88</lpage><pub-id pub-id-type="doi">10.3897/phytokeys.77.11513</pub-id></mixed-citation></tp:treatment-meta><tp:nomenclature><tp:taxon-name>
              <tp:taxon-name-part taxon-name-part-type="genus">Parnassia</tp:taxon-name-part>
              <tp:taxon-name-part taxon-name-part-type="species">cacuminum</tp:taxon-name-part>
              <tp:taxon-name-part taxon-name-part-type="authority">Hand.-Mazz.</tp:taxon-name-part>
              <tp:taxon-name-part taxon-name-part-type="infraspecific-rank">var.</tp:taxon-name-part>
              <tp:taxon-name-part taxon-name-part-type="variety">longistipitata</tp:taxon-name-part>
              <object-id xmlns:xlink="http://www.w3.org/1999/xlink" content-type="ipni" xlink:type="simple">urn:lsid:ipni.org:names:77161383-1</object-id>
            </tp:taxon-name><tp:taxon-authority>(Z.P. Jien.) Y.M.Shu &amp; Z.X.Zhang</tp:taxon-authority><tp:taxon-status xmlns:xlink="http://www.w3.org/1999/xlink" xlink:type="simple">comb. nov.</tp:taxon-status></tp:nomenclature><tp:treatment-sec sec-type="Basionym" id="SECID0EM2AE"><title>Basionym.</title><p>
              <tp:taxon-name><tp:taxon-name-part taxon-name-part-type="genus">Parnassia</tp:taxon-name-part> <tp:taxon-name-part taxon-name-part-type="species">yunnanensis</tp:taxon-name-part> <tp:taxon-name-part taxon-name-part-type="authority">Franch.</tp:taxon-name-part> <tp:taxon-name-part taxon-name-part-type="infraspecific-rank">var.</tp:taxon-name-part> <tp:taxon-name-part taxon-name-part-type="variety">longistipitata</tp:taxon-name-part></tp:taxon-name> Z.P. Jien, Acta Phytotax. Sin. 8(3): 255. 1963.</p></tp:treatment-sec><tp:treatment-sec sec-type="material" id="SECID0EG3AE"><title>Type.</title><p>China. Sichuan: Kangding, Mt. Che To, 6 Aug 1934, C.S. Liu 1028 (holotype: PE [PE01842918!])</p></tp:treatment-sec><tp:treatment-sec sec-type="material" id="SECID0EL3AE"><title>Specimens examined.</title><p>
              <bold>CHINA. Sichuan</bold>: Kangding, elev. ca. 4200 m, 6 Aug 2015, Y.M. Shu et al. sw459 et sw463 (BJFC); Kangding, elev. 4187 m, 12 Aug 2015, Y.M. Shu et al. sw505 (BJFC); Kangding, 7 Aug 2011, S.X. Yu 5008 (PE); Kangding, 10 Aug 2009, WPW 108 (KUN); Kangding, elev. 4000 m, 14 Jul 1981, Z.J. Zhao 114906 (SZ); Qianning, elev. 4300 m, 4 Jul 1974, Sichuan zhibei Exped. 5497 (PE, CDBI).</p></tp:treatment-sec></tp:taxon-treatment>
